# Supplementary material for: Groups of Geomicrobiological Indicators Are Spread across Gas-Hydrate and Non-Gas-Hydrate Areas in the Northern Part of the Sea of Japan
Source: Biology (Basel). 2022 Dec 12;11(12):1802. doi: 10.3390/biology11121802 (PMC9774978; doi:10.3390/biology11121802)
Supplement: Supplementary file 1 [file biology-11-01802-s001.zip]

Archive with 1 entries (1 files):
- biology-1978051-supplementary.pdf
